# Supplementary material for: Life Cycle Assessment of Advanced Circulating Fluidized Bed Municipal Solid Waste Incineration System from an Environmental and Exergetic Perspective
Source: Int J Environ Res Public Health. 2021 Oct 3;18(19):10432. doi: 10.3390/ijerph181910432 (PMC8508379; doi:10.3390/ijerph181910432)
Supplement: Supplementary file 1 [file ijerph-18-10432-s001.zip]

Archive with 1 entries (1 files):
- ijerph-1333329-supplementary.pdf
